# Supplementary material for: Determination of minimal transcriptional signatures of compounds for target prediction
Source: EURASIP J Bioinform Syst Biol. 2012 May 10;2012(1):2. doi: 10.1186/1687-4153-2012-2 (PMC3386022; doi:10.1186/1687-4153-2012-2)
Supplement: Additional file 1 — Pathway enrichment for the designed gene signatures. Pathway enrichment for the designed gene signatures. [file 1687-4153-2012-2-S1.XLS]

## Sheet: betweenness
#	Maps	pValue	Ratio
1	Protein folding and maturation_POMC processing	3.512e-19	17	30
2	Cell cycle_ESR1 regulation of G1/S transition	3.166e-18	17	33
3	Immune response_MIF-mediated glucocorticoid regulation	2.897e-15	13	22
4	Development_EGFR signaling pathway	5.887e-15	19	63
5	Immune response_Histamine H1 receptor signaling in immune response	7.808e-15	17	48
6	Development_PEDF signaling	1.165e-14	17	49
7	Development_VEGF signaling via VEGFR2 - generic cascades	1.386e-14	21	84
8	Development_Ligand-independent activation of ESR1 and ESR2	4.609e-14	16	45
9	Cell cycle_Regulation of G1/S transition (part 1)	4.722e-14	15	38
10	Transcription_Sin3 and NuRD in transcription regulation	4.722e-14	15	38
11	Cell cycle_Influence of Ras and Rho proteins on G1/S Transition	5.221e-14	17	53
12	Development_Gastrin in cell growth and proliferation	6.579e-14	18	62
13	Immune response_IL-2 activation and signaling pathway	2.151e-13	16	49
14	Stem cells_Histone acetylation in embryonic stem cells	2.723e-13	14	35
15	G-protein signaling_Proinsulin C-peptide signaling	6.161e-13	16	52
16	Transcription_Androgen Receptor nuclear signaling	8.779e-13	15	45
17	Signal transduction_PTEN pathway	1.269e-12	15	46
18	Cell cycle_Regulation of G1/S transition (part 2)	1.792e-12	12	26
19	Translation_Non-genomic (rapid) action of Androgen Receptor	2.393e-12	14	40
20	Development_Prolactin receptor signaling	4.069e-12	16	58
21	Development_GM-CSF signaling	5.034e-12	15	50
22	Cell adhesion_Chemokines and adhesion	5.455e-12	20	100
23	Immune response_Gastrin in inflammatory response	6.367e-12	17	69
24	Development_VEGF signaling and activation	7.479e-12	14	43
25	Cell cycle_Role of SCF complex in cell cycle regulation	8.911e-12	12	29
26	Development_IGF-1 receptor signaling	9.516e-12	15	52
27	Immune response _IFN gamma signaling pathway	1.745e-11	15	54
28	Apoptosis and survival_NO synthesis and signaling	2.338e-11	15	55
29	Development_TGF-beta-dependent induction of EMT via MAPK	2.939e-11	14	47
30	Cytoskeleton remodeling_TGF, WNT and cytoskeletal remodeling	4.103e-11	20	111
31	Immune response_TREM1 signaling pathway	7.067e-11	15	59
32	Development_TGF-beta receptor signaling	7.466e-11	14	50
33	Development_Growth hormone signaling via PI3K/AKT and MAPK cascades	8.863e-11	13	42
34	Immune response_IL-17 signaling pathways	9.181e-11	15	60
35	Immune response_IL-1 signaling pathway	1.712e-10	13	44
36	Immune response_IL-5 signalling	1.712e-10	13	44
37	Stem cells_Role of growth factors in the maintenance of embryonic stem cell pluripotency	1.771e-10	14	53
38	Immune response_IL-15 signaling	2.482e-10	15	64
39	Development_PIP3 signaling in cardiac myocytes	4.294e-10	13	47
40	Transcription_P53 signaling pathway	5.189e-10	12	39
41	Development_ERBB-family signaling	5.189e-10	12	39
42	Transcription_Receptor-mediated HIF regulation	5.189e-10	12	39
43	Development_PDGF signaling via STATs and NF-kB	7.221e-10	11	32
44	Immune response_CD16 signaling in NK cells	7.75e-10	15	69
45	Apoptosis and survival_HTR1A signaling	1.002e-09	13	50
46	Stem cells_EGF-induced proliferation of Type C cells in SVZ of adult brain	1.056e-09	11	33
47	Some pathways of EMT in cancer cells	1.311e-09	13	51
48	Immune response_Neurotensin-induced activation of IL-8 in colonocytes	1.358e-09	12	42
49	Reproduction_GnRH signaling	1.462e-09	15	72
50	Signal transduction_AKT signaling	1.836e-09	12	43

## Sheet: closeness
#	Maps	pValue	Ratio
1	Chondroitin sulfate and dermatan sulfate metabolism	2.272e-05	6	60
2	Keratan sulfate metabolism p.2	3.358e-05	5	39
3	Cytoskeleton remodeling_Regulation of actin cytoskeleton by Rho GTPases	6.296e-05	4	23
4	Mitochondrial ketone bodies biosynthesis and metabolism	0.0001212	4	27
5	Histamine metabolism	0.0001616	4	29
6	Development_MAG-dependent inhibition of neurite outgrowth	0.0004235	4	37
7	Phenylalanine metabolism/ Rodent version	0.0004247	5	66
8	Phenylalanine metabolism	0.0004555	5	67
9	Stem cells_Pancreatic cancer stem cells in tumor metastasis	0.0005733	4	40
10	Neurophysiological process_PGE2-induced pain processing	0.0007573	4	43
11	Cytoskeleton remodeling_Alpha-1A adrenergic receptor-dependent inhibition of PI3K	0.0007585	3	19
12	Immune response_IL-13 signaling via JAK-STAT	0.0008269	4	44
13	Cell adhesion_Integrin-mediated cell adhesion and migration	0.001151	4	48
14	Glycine, serine, cysteine and threonine metabolism	0.001187	6	123
15	Muscle contraction_GPCRs in the regulation of smooth muscle tone	0.001214	5	83
16	Glycine, serine, cysteine and threonine metabolism/ Rodent version	0.00129	6	125
17	Muscle contraction_Delta-type opioid receptor in smooth muscle contraction	0.001938	3	26
18	Butanoate metabolism	0.003157	4	63
19	Cortisol biosynthesis from Cholesterol	0.003236	3	31
20	Stem cells_BMP signaling in cardiac myogenesis	0.004219	3	34
21	Cytoskeleton remodeling_Keratin filaments	0.004965	3	36
22	Immune response _CCR3 signaling in eosinophils	0.006475	4	77
23	Tyrosine metabolism p.2 (melanin)	0.008417	4	83
24	Cell adhesion_Histamine H1 receptor signaling in the interruption of cell barrier integrity	0.00927	3	45
25	Chemotaxis_Inhibitory action of lipoxins on IL-8- and Leukotriene B4-induced neutrophil migration	0.01305	3	51
26	Arginine metabolism/ Rodent version	0.01434	4	97
27	Gamma-aminobutyrate (GABA) biosynthesis and metabolism	0.01448	3	53
28	Tryptophan metabolism	0.01641	4	101
29	Cortisone biosynthesis and metabolism	0.01679	3	56
30	Tryptophan metabolism/ Rodent version	0.01696	4	102
31	Inhibitory action of Lipoxins on neutrophil migration	0.0176	3	57
32	CoA biosynthesis	0.0176	3	57
33	Tyrosine metabolism p.1 (dopamine)	0.02388	3	64
34	Propionate metabolism p.2	0.02587	3	66
35	Polyamine metabolism	0.02795	3	68
36	Histidine-glutamate-glutamine and proline metabolism/ Rodent version	0.02879	4	120
37	Blood coagulation_GPCRs in platelet aggregation	0.03123	3	71
38	Catecholamine metabolism	0.03236	3	72
39	Catecholamine metabolism / Human version	0.03352	3	73
40	Leucune, isoleucine and valine metabolism.p.2	0.03962	3	78
41	Leucune, isoleucine and valine metabolism/ Rodent version	0.04221	3	80
42	Methionine metabolism	0.04253	2	34
43	Keratan sulfate metabolism p.1	0.04483	2	35
44	Inhibitory action of Lipoxin A4 on PDGF, EGF and LTD4 signaling	0.04483	2	35
45	Development_Lipoxin inhibitory action on PDGF, EGF and LTD4 signaling	0.04718	2	36
46	Stem cells_Noncanonical WNT signaling in cardiac myogenesis	0.052	2	38
47	IMP biosynthesis	0.05699	2	40
48	Translation_(L)-selenoaminoacids incorporation in proteins during translation	0.05954	2	41
49	Transport_FXR-regulated cholesterol and bile acids cellular transport	0.06214	2	42
50	Pentose phosphate pathway/ Rodent version	0.06477	2	43

## Sheet: degree
#	Maps	pValue	Ratio
1	GTP-XTP metabolism	4.655e-19	23	90
2	Transcription_Sin3 and NuRD in transcription regulation	1.494e-17	16	38
3	CTP/UTP metabolism	3.863e-17	23	108
4	Development_PEDF signaling	7.116e-17	17	49
5	ATP/ITP metabolism	6.723e-16	23	122
6	Immune response_MIF-mediated glucocorticoid regulation	3.466e-15	12	22
7	Development_Gastrin in cell growth and proliferation	6.356e-15	17	62
8	Development_VEGF signaling via VEGFR2 - generic cascades	7.446e-15	19	84
9	Transcription_Androgen Receptor nuclear signaling	1.01e-14	15	45
10	Development_Ligand-independent activation of ESR1 and ESR2	1.01e-14	15	45
11	Apoptosis and survival_NO synthesis and signaling	2.892e-13	15	55
12	Immune response_Histamine H1 receptor signaling in immune response	6.606e-13	14	48
13	Cytoskeleton remodeling_TGF, WNT and cytoskeletal remodeling	1.59e-12	19	111
14	G-protein signaling_Proinsulin C-peptide signaling	2.248e-12	14	52
15	Stem cells_Histone acetylation in embryonic stem cells	3.508e-12	12	35
16	Signal transduction_PTEN pathway	7.117e-12	13	46
17	Immune response_Gastrin in inflammatory response	1.061e-11	15	69
18	Cell cycle_Regulation of G1/S transition (part 1)	1.076e-11	12	38
19	Development_EGFR signaling pathway	3.868e-11	14	63
20	Cell cycle_ESR1 regulation of G1/S transition	4.113e-11	11	33
21	Cell cycle_Influence of Ras and Rho proteins on G1/S Transition	5.163e-11	13	53
22	Development_VEGF signaling and activation	5.554e-11	12	43
23	Immune response_IL-1 signaling pathway	7.495e-11	12	44
24	Immune response_CD16 signaling in NK cells	1.43e-10	14	69
25	Development_PIP3 signaling in cardiac myocytes	1.756e-10	12	47
26	Development_TGF-beta-dependent induction of EMT via MAPK	1.756e-10	12	47
27	Development_Prolactin receptor signaling	1.763e-10	13	58
28	Immune response_TREM1 signaling pathway	2.22e-10	13	59
29	Reproduction_GnRH signaling	2.613e-10	14	72
30	Immune response_IL-17 signaling pathways	2.781e-10	13	60
31	Cell adhesion_Chemokines and adhesion	2.84e-10	16	100
32	Immune response_IL-2 activation and signaling pathway	2.986e-10	12	49
33	Transcription_Role of VDR in regulation of genes involved in osteoporosis	3.469e-10	13	61
34	Translation_Non-genomic (rapid) action of Androgen Receptor	4.312e-10	11	40
35	Immune response_MIF in innate immunity response	4.312e-10	11	40
36	Some pathways of EMT in cancer cells	4.95e-10	12	51
37	Immune response_IL-15 signaling	6.562e-10	13	64
38	Development_Regulation of epithelial-to-mesenchymal transition (EMT)	6.562e-10	13	64
39	Apoptosis and survival_BAD phosphorylation	7.691e-10	11	42
40	Stem cells_Role of growth factors in the maintenance of embryonic stem cell pluripotency	8.013e-10	12	53
41	Immune response_CD40 signaling	8.05e-10	13	65
42	PGE2 pathways in cancer	1.269e-09	12	55
43	Development_Role of CDK5 in neuronal development	1.326e-09	10	34
44	Immune response_IL-5 signalling	1.328e-09	11	44
45	Development_Membrane-bound ESR1: interaction with growth factors signaling	1.725e-09	11	45
46	Cell cycle_Regulation of G1/S transition (part 2)	1.767e-09	9	26
47	Transcription_CREB pathway	2.851e-09	11	47
48	Immune response_Inhibitory action of Lipoxins on pro-inflammatory TNF-alpha signaling	2.851e-09	11	47
49	Transcription_Role of AP-1 in regulation of cellular metabolism	4.436e-09	10	38
50	Development_Ligand-dependent activation of the ESR1/AP-1 pathway	5.538e-09	7	14

## Sheet: indegree
#	Maps	pValue	Ratio
1	GTP-XTP metabolism	6.06e-20	23	90
2	Transcription_Sin3 and NuRD in transcription regulation	3.571e-18	16	38
3	CTP/UTP metabolism	5.192e-18	23	108
4	ATP/ITP metabolism	9.262e-17	23	122
5	Transcription_Androgen Receptor nuclear signaling	2.695e-15	15	45
6	Cytoskeleton remodeling_TGF, WNT and cytoskeletal remodeling	2.642e-14	20	111
7	Development_Gastrin in cell growth and proliferation	2.923e-14	16	62
8	Development_TGF-beta-dependent induction of EMT via MAPK	1.406e-13	14	47
9	Stem cells_Histone acetylation in embryonic stem cells	1.228e-12	12	35
10	Development_Ligand-independent activation of ESR1 and ESR2	1.683e-12	13	45
11	Signal transduction_PTEN pathway	2.306e-12	13	46
12	Development_VEGF signaling via VEGFR2 - generic cascades	4.704e-12	16	84
13	Cell adhesion_Chemokines and adhesion	6.789e-12	17	100
14	Development_EGFR signaling pathway	1.172e-11	14	63
15	Cell cycle_ESR1 regulation of G1/S transition	1.577e-11	11	33
16	Development_PIP3 signaling in cardiac myocytes	6.269e-11	12	47
17	Cell cycle_Regulation of G1/S transition (part 1)	9.009e-11	11	38
18	Immune response_MIF-mediated glucocorticoid regulation	1.377e-10	9	22
19	Development_Regulation of epithelial-to-mesenchymal transition (EMT)	2.192e-10	13	64
20	Stem cells_Role of growth factors in the maintenance of embryonic stem cell pluripotency	2.89e-10	12	53
21	Immune response_IL-5 signalling	5.186e-10	11	44
22	Development_Role of CDK5 in neuronal development	5.596e-10	10	34
23	Immune response_Gastrin in inflammatory response	5.924e-10	13	69
24	Development_Membrane-bound ESR1: interaction with growth factors signaling	6.748e-10	11	45
25	Development_Prolactin receptor signaling	8.875e-10	12	58
26	Cytoskeleton remodeling_Cytoskeleton remodeling	1.035e-09	15	102
27	Immune response_IL-17 signaling pathways	1.346e-09	12	60
28	Immune response_Histamine H1 receptor signaling in immune response	1.428e-09	11	48
29	Immune response_IL-2 activation and signaling pathway	1.81e-09	11	49
30	Transcription_P53 signaling pathway	2.493e-09	10	39
31	Immune response_IL-15 signaling	2.952e-09	12	64
32	Development_Ligand-dependent activation of the ESR1/AP-1 pathway	2.994e-09	7	14
33	Translation_Non-genomic (rapid) action of Androgen Receptor	3.268e-09	10	40
34	G-protein signaling_Proinsulin C-peptide signaling	3.566e-09	11	52
35	Cell cycle_Influence of Ras and Rho proteins on G1/S Transition	4.424e-09	11	53
36	Development_Growth hormone signaling via PI3K/AKT and MAPK cascades	5.485e-09	10	42
37	Development_Angiotensin signaling via PYK2	7.027e-09	10	43
38	Immune response_CD16 signaling in NK cells	7.277e-09	12	69
39	Immune response_IL-22 signaling pathway	8.87e-09	9	33
40	Normal and pathological TGF-beta-mediated regulation of cell proliferation	8.87e-09	9	33
41	Stem cells_EGF-induced proliferation of Type C cells in SVZ of adult brain	8.87e-09	9	33
42	Signal transduction_Activin A signaling regulation	8.87e-09	9	33
43	Immune response_IL-1 signaling pathway	8.941e-09	10	44
44	Reproduction_GnRH signaling	1.205e-08	12	72
45	Cytoskeleton remodeling_Neurofilaments	1.5e-08	8	25
46	Development_TGF-beta-dependent induction of EMT via SMADs	1.57e-08	9	35
47	Development_HGF signaling pathway	1.774e-08	10	47
48	Cell cycle_Regulation of G1/S transition (part 2)	2.13e-08	8	26
49	Development_Beta-adrenergic receptors transactivation of EGFR	2.675e-08	9	37
50	Development_PEDF signaling	2.721e-08	10	49

## Sheet: outdegree
#	Maps	pValue	Ratio
1	GTP-XTP metabolism	1.201e-18	23	90
2	Development_PEDF signaling	5.331e-18	18	49
3	Transcription_Sin3 and NuRD in transcription regulation	2.913e-17	16	38
4	Development_Gastrin in cell growth and proliferation	3.182e-17	19	62
5	CTP/UTP metabolism	9.809e-17	23	108
6	Development_EGFR signaling pathway	9.096e-16	18	63
7	ATP/ITP metabolism	1.686e-15	23	122
8	Immune response_CD16 signaling in NK cells	5.387e-15	18	69
9	Development_Ligand-independent activation of ESR1 and ESR2	1.871e-14	15	45
10	G-protein signaling_Proinsulin C-peptide signaling	2.121e-13	15	52
11	Development_VEGF signaling via VEGFR2 - generic cascades	2.22e-13	18	84
12	Immune response_IL-15 signaling	3.851e-13	16	64
13	Transcription_Androgen Receptor nuclear signaling	4.28e-13	14	45
14	Immune response_Gastrin in inflammatory response	1.368e-12	16	69
15	Immune response_TREM1 signaling pathway	1.647e-12	15	59
16	Reproduction_GnRH signaling	2.776e-12	16	72
17	Cytoskeleton remodeling_TGF, WNT and cytoskeletal remodeling	3.34e-12	19	111
18	Signal transduction_Activation of PKC via G-Protein coupled receptor	3.956e-12	14	52
19	Cardiac Hypertrophy_NF-AT signaling in Cardiac Hypertrophy	7.612e-12	15	65
20	Apoptosis and survival_NO synthesis and signaling	9.182e-12	14	55
21	Development_Prolactin receptor signaling	2.017e-11	14	58
22	Immune response_Histamine H1 receptor signaling in immune response	2.194e-11	13	48
23	Immune response_IL-2 activation and signaling pathway	2.929e-11	13	49
24	Development_GM-CSF signaling	3.881e-11	13	50
25	Development_Thyroliberin signaling	4.222e-11	14	61
26	Some pathways of EMT in cancer cells	5.108e-11	13	51
27	Cell adhesion_Chemokines and adhesion	5.443e-11	17	100
28	Cell cycle_ESR1 regulation of G1/S transition	6.433e-11	11	33
29	Immune response_Murine NKG2D signaling	6.62e-11	12	42
30	Stem cells_Insulin, IGF-1 and TNF-alpha in brown adipocyte differentiation	8.679e-11	13	53
31	Cell cycle_Influence of Ras and Rho proteins on G1/S Transition	8.679e-11	13	53
32	Development_Angiotensin signaling via PYK2	9.004e-11	12	43
33	Development_VEGF signaling and activation	9.004e-11	12	43
34	Development_Role of CDK5 in neuronal development	9.326e-11	11	34
35	Immune response_IL-5 signalling	1.214e-10	12	44
36	Stem cells_Histone acetylation in embryonic stem cells	1.334e-10	11	35
37	Stem cells_Fetal brown fat cell differentiation	1.439e-10	13	55
38	Signal transduction_PTEN pathway	2.154e-10	12	46
39	Development_PIP3 signaling in cardiac myocytes	2.837e-10	12	47
40	Immune response_Inhibitory action of Lipoxins on pro-inflammatory TNF-alpha signaling	2.837e-10	12	47
41	Development_TGF-beta-dependent induction of EMT via MAPK	2.837e-10	12	47
42	NGF activation of NF-kB	3.336e-10	10	29
43	Immune response_Human NKG2D signaling	3.628e-10	11	38
44	Immune response_MIF-mediated glucocorticoid regulation	4.378e-10	9	22
45	Transcription_Role of VDR in regulation of genes involved in osteoporosis	5.792e-10	13	61
46	Translation_Non-genomic (rapid) action of Androgen Receptor	6.704e-10	11	40
47	Development_PDGF signaling via STATs and NF-kB	1.014e-09	10	32
48	Development_Regulation of epithelial-to-mesenchymal transition (EMT)	1.093e-09	13	64
49	Apoptosis and survival_BAD phosphorylation	1.194e-09	11	42
50	Stem cells_Role of growth factors in the maintenance of embryonic stem cell pluripotency	1.288e-09	12	53

## Sheet: maxabs
#	Maps	pValue	Ratio
1	Oxidative phosphorylation	4.312e-101	72	105
2	Ubiquinone metabolism	2.4e-58	45	74
3	Translation _Regulation of translation initiation	7.004e-14	12	27
4	Cytoskeleton remodeling_Regulation of actin cytoskeleton by Rho GTPases	1.241e-08	8	23
5	Proteolysis_Putative ubiquitin pathway	1.241e-08	8	23
6	Cell cycle_Role of SCF complex in cell cycle regulation	9.747e-08	8	29
7	Proteolysis_Role of Parkin in the Ubiquitin-Proteasomal Pathway	4.18e-07	7	24
8	Cytoskeleton remodeling_Neurofilaments	5.704e-07	7	25
9	Cytoskeleton remodeling_Keratin filaments	6.057e-07	8	36
10	Immune response_Antigen presentation by MHC class I	1.332e-06	7	28
11	Development_WNT signaling pathway. Part 1. Degradation of beta-catenin in the absence WNT signaling	1.733e-06	6	19
12	Development_MAG-dependent inhibition of neurite outgrowth	9.864e-06	7	37
13	Development_Slit-Robo signaling	3.127e-05	6	30
14	Immune response _CCR3 signaling in eosinophils	3.141e-05	9	77
15	Development_Hedgehog signaling	4.37e-05	7	46
16	Cell cycle_Spindle assembly and chromosome separation	5.535e-05	6	33
17	Stem cells_Pancreatic cancer stem cells in tumor metastasis	0.0001697	6	40
18	Cytoskeleton remodeling_Role of PKA in cytoskeleton reorganisation	0.0001697	6	40
19	Regulation of degradation of deltaF508 CFTR in CF	0.0002168	5	27
20	Cell adhesion_Histamine H1 receptor signaling in the interruption of cell barrier integrity	0.0003301	6	45
21	Apoptosis and survival_Granzyme A signaling	0.0003637	5	30
22	Cell cycle_Role of Nek in cell cycle regulation	0.0004967	5	32
23	Cytoskeleton remodeling_Alpha-1A adrenergic receptor-dependent inhibition of PI3K	0.0005749	4	19
24	wtCFTR and delta508 traffic / Clathrin coated vesicles formation (norm and CF)	0.0005749	4	19
25	Cell cycle_ESR1 regulation of G1/S transition	0.0005755	5	33
26	Development_Role of CDK5 in neuronal development	0.0006634	5	34
27	Cell cycle_Regulation of G1/S transition (part 1)	0.001118	5	38
28	Neurophysiological process_GABA-A receptor life cycle	0.002282	4	27
29	Cell adhesion_Integrin-mediated cell adhesion and migration	0.003219	5	48
30	Cell adhesion_Gap junctions	0.003393	4	30
31	Blood coagulation_GPCRs in platelet aggregation	0.003698	6	71
32	Chemotaxis_Inhibitory action of lipoxins on IL-8- and Leukotriene B4-induced neutrophil migration	0.004198	5	51
33	Cytoskeleton remodeling_Cytoskeleton remodeling	0.005618	7	102
34	Regulation of degradation of wt-CFTR	0.00593	3	18
35	Development_Regulation of telomere length and cellular immortalization	0.005975	4	35
36	Inhibitory action of Lipoxins on neutrophil migration	0.006764	5	57
37	Cell adhesion_Role of tetraspanins in the integrin-mediated cell adhesion	0.007296	4	37
38	Muscle contraction_GPCRs in the regulation of smooth muscle tone	0.007926	6	83
39	Transport_Macropinocytosis regulation by growth factors	0.01027	5	63
40	Translation_(L)-selenoaminoacids incorporation in proteins during translation	0.01048	4	41
41	Cell cycle_Role of 14-3-3 proteins in cell cycle regulation	0.01052	3	22
42	Cytoskeleton remodeling_CDC42 in cellular processes	0.01052	3	22
43	Neurophysiological process_Receptor-mediated axon growth repulsion	0.01446	4	45
44	Development_Angiotensin signaling via beta-Arrestin	0.01501	3	25
45	Mechanisms of CFTR activation by S-nitrosoglutathione (normal and CF)	0.01558	4	46
46	Muscle contraction_Delta-type opioid receptor in smooth muscle contraction	0.01671	3	26
47	Development_S1P2 and S1P3 receptors in cell proliferation and differentiation	0.01671	3	26
48	Transport_Macropinocytosis	0.02531	2	12
49	Cytoskeleton remodeling_Reverse signaling by ephrin B	0.02677	3	31
50	Cytoskeleton remodeling_TGF, WNT and cytoskeletal remodeling	0.02947	6	111

## Sheet: maxavg
#	Maps	pValue	Ratio
1	Oxidative phosphorylation	4.312e-101	72	105
2	Ubiquinone metabolism	2.4e-58	45	74
3	Translation _Regulation of translation initiation	7.004e-14	12	27
4	Cytoskeleton remodeling_Regulation of actin cytoskeleton by Rho GTPases	1.241e-08	8	23
5	Proteolysis_Putative ubiquitin pathway	1.241e-08	8	23
6	Cell cycle_Role of SCF complex in cell cycle regulation	9.747e-08	8	29
7	Proteolysis_Role of Parkin in the Ubiquitin-Proteasomal Pathway	4.18e-07	7	24
8	Cytoskeleton remodeling_Neurofilaments	5.704e-07	7	25
9	Cytoskeleton remodeling_Keratin filaments	6.057e-07	8	36
10	Immune response_Antigen presentation by MHC class I	1.332e-06	7	28
11	Development_WNT signaling pathway. Part 1. Degradation of beta-catenin in the absence WNT signaling	1.733e-06	6	19
12	Development_MAG-dependent inhibition of neurite outgrowth	9.864e-06	7	37
13	Development_Slit-Robo signaling	3.127e-05	6	30
14	Immune response _CCR3 signaling in eosinophils	3.141e-05	9	77
15	Development_Hedgehog signaling	4.37e-05	7	46
16	Cell cycle_Spindle assembly and chromosome separation	5.535e-05	6	33
17	Stem cells_Pancreatic cancer stem cells in tumor metastasis	0.0001697	6	40
18	Cytoskeleton remodeling_Role of PKA in cytoskeleton reorganisation	0.0001697	6	40
19	Regulation of degradation of deltaF508 CFTR in CF	0.0002168	5	27
20	Cell adhesion_Histamine H1 receptor signaling in the interruption of cell barrier integrity	0.0003301	6	45
21	Apoptosis and survival_Granzyme A signaling	0.0003637	5	30
22	Cell cycle_Role of Nek in cell cycle regulation	0.0004967	5	32
23	Cytoskeleton remodeling_Alpha-1A adrenergic receptor-dependent inhibition of PI3K	0.0005749	4	19
24	wtCFTR and delta508 traffic / Clathrin coated vesicles formation (norm and CF)	0.0005749	4	19
25	Cell cycle_ESR1 regulation of G1/S transition	0.0005755	5	33
26	Development_Role of CDK5 in neuronal development	0.0006634	5	34
27	Cell cycle_Regulation of G1/S transition (part 1)	0.001118	5	38
28	Neurophysiological process_GABA-A receptor life cycle	0.002282	4	27
29	Cell adhesion_Integrin-mediated cell adhesion and migration	0.003219	5	48
30	Cell adhesion_Gap junctions	0.003393	4	30
31	Blood coagulation_GPCRs in platelet aggregation	0.003698	6	71
32	Chemotaxis_Inhibitory action of lipoxins on IL-8- and Leukotriene B4-induced neutrophil migration	0.004198	5	51
33	Cytoskeleton remodeling_Cytoskeleton remodeling	0.005618	7	102
34	Regulation of degradation of wt-CFTR	0.00593	3	18
35	Development_Regulation of telomere length and cellular immortalization	0.005975	4	35
36	Inhibitory action of Lipoxins on neutrophil migration	0.006764	5	57
37	Cell adhesion_Role of tetraspanins in the integrin-mediated cell adhesion	0.007296	4	37
38	Muscle contraction_GPCRs in the regulation of smooth muscle tone	0.007926	6	83
39	Transport_Macropinocytosis regulation by growth factors	0.01027	5	63
40	Translation_(L)-selenoaminoacids incorporation in proteins during translation	0.01048	4	41
41	Cell cycle_Role of 14-3-3 proteins in cell cycle regulation	0.01052	3	22
42	Cytoskeleton remodeling_CDC42 in cellular processes	0.01052	3	22
43	Neurophysiological process_Receptor-mediated axon growth repulsion	0.01446	4	45
44	Development_Angiotensin signaling via beta-Arrestin	0.01501	3	25
45	Mechanisms of CFTR activation by S-nitrosoglutathione (normal and CF)	0.01558	4	46
46	Muscle contraction_Delta-type opioid receptor in smooth muscle contraction	0.01671	3	26
47	Development_S1P2 and S1P3 receptors in cell proliferation and differentiation	0.01671	3	26
48	Transport_Macropinocytosis	0.02531	2	12
49	Cytoskeleton remodeling_Reverse signaling by ephrin B	0.02677	3	31
50	Cytoskeleton remodeling_TGF, WNT and cytoskeletal remodeling	0.02947	6	111

## Sheet: maxvar
#	Maps	pValue	Ratio
1	Cytoskeleton remodeling_Neurofilaments	1.259e-10	9	25
2	Reproduction_GnRH signaling	1.899e-09	12	72
3	DNA damage_ATM/ATR regulation of G1/S checkpoint	3.677e-08	8	32
4	Cell cycle_ESR1 regulation of G1/S transition	4.786e-08	8	33
5	Transcription_Role of AP-1 in regulation of cellular metabolism	1.571e-07	8	38
6	Development_Growth hormone signaling via PI3K/AKT and MAPK cascades	3.584e-07	8	42
7	Cell cycle_Role of Nek in cell cycle regulation	7.33e-07	7	32
8	Signal transduction_Activin A signaling regulation	9.175e-07	7	33
9	Development_GM-CSF signaling	1.457e-06	8	50
10	Cytoskeleton remodeling_Keratin filaments	1.719e-06	7	36
11	Development_Ligand-dependent activation of the ESR1/AP-1 pathway	2.126e-06	5	14
12	Apoptosis and survival_Endoplasmic reticulum stress response pathway	2.306e-06	8	53
13	Signal transduction_AKT signaling	6.02e-06	7	43
14	Development_Slit-Robo signaling	8.239e-06	6	30
15	Transcription_Ligand-dependent activation of the ESR1/SP pathway	8.239e-06	6	30
16	Cell cycle_Spindle assembly and chromosome separation	1.475e-05	6	33
17	Development_Role of CDK5 in neuronal development	1.766e-05	6	34
18	Immune response_Oncostatin M signaling via MAPK in mouse cells	2.103e-05	6	35
19	Immune response_Regulation of T cell function by CTLA-4	2.489e-05	6	36
20	Immune response_Oncostatin M signaling via MAPK in human cells	2.93e-05	6	37
21	Cell cycle_Regulation of G1/S transition (part 1)	3.432e-05	6	38
22	Development_Glucocorticoid receptor signaling	3.946e-05	5	24
23	DNA damage_ATM / ATR regulation of G2 / M checkpoint	5.944e-05	5	26
24	Development_Gastrin in cell growth and proliferation	7.054e-05	7	62
25	Development_EGFR signaling pathway	7.827e-05	7	63
26	Immune response_IL-1 signaling pathway	8.083e-05	6	44
27	Development_Thrombopoietin-regulated cell processes	9.2e-05	6	45
28	Stem cells_Transcription factors in segregation of hepatocytic lineage	0.0001221	5	30
29	DNA damage_Brca1 as a transcription regulator	0.0001221	5	30
30	Immune response_IL-3 activation and signaling pathway	0.0001436	5	31
31	Immune response_IL-2 activation and signaling pathway	0.0001495	6	49
32	Immune response_IL-22 signaling pathway	0.0001953	5	33
33	Development_IGF-1 receptor signaling	0.000209	6	52
34	Mucin expression in CF via IL-6, IL-17 signaling pathways	0.0002259	5	34
35	Development_WNT signaling pathway. Part 2	0.0002324	6	53
36	Development_Keratinocyte differentiation	0.0003155	6	56
37	Development_Prolactin receptor signaling	0.0003827	6	58
38	Immune response_MIF-mediated glucocorticoid regulation	0.0004281	4	22
39	Transcription_Role of heterochromatin protein 1 (HP1) family in transcriptional silencing	0.0004281	4	22
40	Transcription_P53 signaling pathway	0.0004371	5	39
41	Development_VEGF signaling via VEGFR2 - generic cascades	0.000479	7	84
42	Stem cells_Response to hypoxia in glioblastoma stem cells	0.000493	5	40
43	Immune response_Murine NKG2D signaling	0.0006205	5	42
44	Development_Angiotensin signaling via PYK2	0.0006928	5	43
45	Cell cycle_Initiation of mitosis	0.0007121	4	25
46	G-protein signaling_Ras family GTPases in kinase cascades (scheme)	0.0008308	4	26
47	Cell cycle_Regulation of G1/S transition (part 2)	0.0008308	4	26
48	Neurophysiological process_Receptor-mediated axon growth repulsion	0.0008562	5	45
49	Regulation of degradation of deltaF508 CFTR in CF	0.0009627	4	27
50	Translation _Regulation of translation initiation	0.0009627	4	27

## Sheet: minabs
#	Maps	pValue	Ratio
1	Proteolysis_Putative ubiquitin pathway	5.882e-10	9	23
2	Cell cycle_Spindle assembly and chromosome separation	1.169e-09	10	33
3	Translation _Regulation of translation initiation	3.128e-09	9	27
4	Cell adhesion_Role of tetraspanins in the integrin-mediated cell adhesion	4.076e-09	10	37
5	Cell cycle_Role of SCF complex in cell cycle regulation	6.436e-09	9	29
6	Cell cycle_Sister chromatid cohesion	1.101e-08	8	22
7	Development_Slit-Robo signaling	1.734e-07	8	30
8	Transcription_Sin3 and NuRD in transcription regulation	1.247e-06	8	38
9	Neurophysiological process_GABA-A receptor life cycle	1.302e-06	7	27
10	Cytoskeleton remodeling_Role of PKA in cytoskeleton reorganisation	1.889e-06	8	40
11	Development_WNT signaling pathway. Part 1. Degradation of beta-catenin in the absence WNT signaling	2.148e-06	6	19
12	Protein folding_Membrane trafficking and signal transduction of G-alpha (i) heterotrimeric G-protein	2.148e-06	6	19
13	Cytoskeleton remodeling_Regulation of actin cytoskeleton by Rho GTPases	7.428e-06	6	23
14	CFTR folding and maturation (norm and CF)	8.041e-06	5	14
15	Cell cycle_Regulation of G1/S transition (part 1)	1.51e-05	7	38
16	Oxidative phosphorylation	1.686e-05	11	105
17	Cytoskeleton remodeling_RalA regulation pathway	3.847e-05	6	30
18	Immune response _CCR3 signaling in eosinophils	4.195e-05	9	77
19	wtCFTR and delta508 traffic / Clathrin coated vesicles formation (norm and CF)	4.272e-05	5	19
20	Cell adhesion_Histamine H1 receptor signaling in the interruption of cell barrier integrity	4.771e-05	7	45
21	Development_Hedgehog signaling	5.524e-05	7	46
22	Cell cycle_Role of APC in cell cycle regulation	5.661e-05	6	32
23	Cell adhesion_Chemokines and adhesion	6.141e-05	10	100
24	Transcription_Ligand-Dependent Transcription of Retinoid-Target genes	6.794e-05	6	33
25	Development_Role of CDK5 in neuronal development	8.102e-05	6	34
26	Cell adhesion_Endothelial cell contacts by non-junctional mechanisms	0.0001429	5	24
27	Proteolysis_Role of Parkin in the Ubiquitin-Proteasomal Pathway	0.0001429	5	24
28	Regulation of lipid metabolism_Stimulation of Arachidonic acid production by ACM receptors	0.0001618	8	72
29	Development_Angiotensin signaling via beta-Arrestin	0.0001755	5	25
30	Cell adhesion_Cadherin-mediated cell adhesion	0.0002134	5	26
31	Immune response_Antigen presentation by MHC class I	0.0003078	5	28
32	Development_Osteopontin signaling in osteoclasts	0.0004307	5	30
33	Cytoskeleton remodeling_Fibronectin-binding integrins in cell motility	0.0005046	5	31
34	Immune response_Fc gamma R-mediated phagocytosis in macrophages	0.0005111	6	47
35	Cell adhesion_Integrin-mediated cell adhesion and migration	0.0005736	6	48
36	Cell cycle_ESR1 regulation of G1/S transition	0.0006803	5	33
37	Chemotaxis_Inhibitory action of lipoxins on IL-8- and Leukotriene B4-induced neutrophil migration	0.0007975	6	51
38	Transport_Clathrin-coated vesicle cycle	0.0008668	7	71
39	Development_Regulation of telomere length and cellular immortalization	0.0008982	5	35
40	Transcription_Role of heterochromatin protein 1 (HP1) family in transcriptional silencing	0.001184	4	22
41	Inhibitory action of Lipoxins on neutrophil migration	0.001442	6	57
42	Development_Role of IL-8 in angiogenesis	0.00158	6	58
43	Cytoskeleton remodeling_Cytoskeleton remodeling	0.0017	8	102
44	Translation_(L)-selenoaminoacids incorporation in proteins during translation	0.001865	5	41
45	Cytoskeleton remodeling_Neurofilaments	0.001946	4	25
46	Development_S1P2 and S1P3 receptors in cell proliferation and differentiation	0.00226	4	26
47	Cell adhesion_Endothelial cell contacts by junctional mechanisms	0.00226	4	26
48	Development_Notch Signaling Pathway	0.002313	5	43
49	Regulation of degradation of deltaF508 CFTR in CF	0.002609	4	27
50	Neurophysiological process_Receptor-mediated axon growth repulsion	0.002835	5	45

## Sheet: minavg
#	Maps	pValue	Ratio
1	Delta508-CFTR traffic / ER-to-Golgi in CF	3.277e-11	8	13
2	Normal wtCFTR traffic / ER-to-Golgi	3.277e-11	8	13
3	Development_Ligand-dependent activation of the ESR1/AP-1 pathway	4.261e-09	7	14
4	Immune response_TREM1 signaling pathway	2.816e-07	10	59
5	Stem cells_Histone acetylation in embryonic stem cells	4.066e-07	8	35
6	Development_PEDF signaling	5.535e-07	9	49
7	Transport_RAN regulation pathway	1.063e-06	6	18
8	Stem cells_Cooperation between Hedgehog, IGF-2 and HGF signaling pathways in medulloblastoma stem cells	3.053e-06	7	32
9	Cell cycle_Role of APC in cell cycle regulation	3.053e-06	7	32
10	Cell cycle_Spindle assembly and chromosome separation	3.808e-06	7	33
11	Cell cycle_ESR1 regulation of G1/S transition	3.808e-06	7	33
12	Immune response_MIF-mediated glucocorticoid regulation	3.989e-06	6	22
13	Immune response_Oncostatin M signaling via MAPK in mouse cells	5.789e-06	7	35
14	Immune response_IL-2 activation and signaling pathway	6.089e-06	8	49
15	Development_GM-CSF signaling	7.122e-06	8	50
16	Immune response_Oncostatin M signaling via MAPK in human cells	8.559e-06	7	37
17	Development_WNT signaling pathway. Part 2	1.115e-05	8	53
18	Reproduction_GnRH signaling	1.526e-05	9	72
19	Development_Growth hormone signaling via PI3K/AKT and MAPK cascades	2.056e-05	7	42
20	Cell cycle_Role of SCF complex in cell cycle regulation	2.252e-05	6	29
21	Transcription_Ligand-dependent activation of the ESR1/SP pathway	2.768e-05	6	30
22	Immune response_IL-1 signaling pathway	2.821e-05	7	44
23	Immune response_IL-17 signaling pathways	2.848e-05	8	60
24	Development_WNT signaling pathway. Part 1. Degradation of beta-catenin in the absence WNT signaling	3.228e-05	5	19
25	Immune response_IL-3 activation and signaling pathway	3.373e-05	6	31
26	Stem cells_H3K4 demethylases in stem cell maintenance	4.082e-05	6	32
27	Stem cells_Scheme: Histone H3 demethylases in stem cells	4.082e-05	6	32
28	Immune response_IL-22 signaling pathway	4.904e-05	6	33
29	Signal transduction_Activin A signaling regulation	4.904e-05	6	33
30	Immune response_Histamine H1 receptor signaling in immune response	5.056e-05	7	48
31	Cell cycle_Sister chromatid cohesion	6.951e-05	5	22
32	Cytoskeleton remodeling_CDC42 in cellular processes	6.951e-05	5	22
33	Proteolysis_Putative ubiquitin pathway	8.735e-05	5	23
34	Cell cycle_Influence of Ras and Rho proteins on G1/S Transition	9.706e-05	7	53
35	Development_Glucocorticoid receptor signaling	0.0001085	5	24
36	Transcription_Role of AP-1 in regulation of cellular metabolism	0.0001122	6	38
37	Cell cycle_Initiation of mitosis	0.0001334	5	25
38	Immune response_MIF in innate immunity response	0.0001508	6	40
39	Cell adhesion_Cadherin-mediated cell adhesion	0.0001624	5	26
40	G-protein signaling_Ras family GTPases in kinase cascades (scheme)	0.0001624	5	26
41	Development_Prolactin receptor signaling	0.0001736	7	58
42	Cell adhesion_Chemokines and adhesion	0.000208	9	100
43	Signal transduction_AKT signaling	0.0002276	6	43
44	Development_Angiotensin signaling via PYK2	0.0002276	6	43
45	Cytoskeleton remodeling_Cytoskeleton remodeling	0.0002417	9	102
46	Immune response_IL-5 signalling	0.000259	6	44
47	Development_Gastrin in cell growth and proliferation	0.000265	7	62
48	Immune response_IL-6 signaling pathway	0.0002789	5	29
49	Immune response_CD137 signaling in immune cell	0.0002789	5	29
50	Proteolysis_Putative SUMO-1 pathway	0.0002789	5	29

[truncated: 3 more sheets: minvar, shannon, tfregdiv]
