# Supplementary material for: Determination of minimal transcriptional signatures of compounds for target prediction
Source: EURASIP J Bioinform Syst Biol. 2012 May 10;2012(1):2. doi: 10.1186/1687-4153-2012-2 (PMC3386022; doi:10.1186/1687-4153-2012-2)
Supplement: Additional file 2 — Precision of prediction for designed signatures. Excel spreadsheet with precision of prediction for designed signatures. [file 1687-4153-2012-2-S2.XLS]

## Sheet: precision-20120403.txt
Precision of predictions		defined as: true positives/(true positives + false positives)
Signature	1NN	2NN	3NN
betweenness	0.108136	0.0900486	0.0776199
closeness	0.116011	0.0915549	0.075553
degree	0.113987	0.0903714	0.0763285
indegree	0.114787	0.0868278	0.0733698
maxabs	0.132459	0.0986693	0.0835504
maxavg	0.132459	0.0986693	0.0835504
maxvar	0.142513	0.112471	0.0948983
minabs	0.120235	0.0953689	0.0791387
minavg	0.144335	0.113128	0.0932078
minvar	0.0535645	0.0435856	0.0413101
outdegree	0.114368	0.0947527	0.0787186
shannon	0.130693	0.106753	0.091337
tfregdiv	0.101095	0.0822337	0.0704488
